# Supplementary material for: Electrochemical Upgrading of Waste Polylactic Acid Plastic for the Coproduction of C2 Chemicals and Green Hydrogen
Source: Molecules. 2024 Nov 12;29(22):5323. doi: 10.3390/molecules29225323 (PMC11596206; doi:10.3390/molecules29225323)
Supplement: Supplementary file 1 [file molecules-29-05323-s001.zip]

Archive with 1 entries (1 files):
- molecules-3290600-supplementary.pdf
